# Supplementary material for: Unraveling the novel effects of aroma from small molecules in preventing hen egg white lysozyme amyloid fibril formation
Source: PLoS One. 2018 Jan 22;13(1):e0189754. doi: 10.1371/journal.pone.0189754 (PMC5777642; doi:10.1371/journal.pone.0189754)
Supplement: S1 Fig — (XLSX) [file pone.0189754.s001.xlsx]

## Sheet: Final ThT
Not-heated	Not-treated	PEA-L	PEA-S	Cin-L	Cin-S	TEMED-L	TEMED-S
0	232.59			87.12	62.9	31.7	3.96
0.85	116.32	92.55	27.8	32.4	41.72	15.21	27.51
0.95	126.41	157.83	8.9	84.4	106.3	1	19.83
0	138.56	55.95	22.73	31.12	20.7	0	0
0.9	153.47	102.11	19.81	58.76	57.905	11.9775	12.825
PEA-L	PEA-S	Cin-L	Cin-S	TEMED-L	TEMED-S
33.4658	87.0919	61.7319	62.2695	89.5941	88.8578
