# Supplementary material for: Unraveling the novel effects of aroma from small molecules in preventing hen egg white lysozyme amyloid fibril formation
Source: PLoS One. 2018 Jan 22;13(1):e0189754. doi: 10.1371/journal.pone.0189754 (PMC5777642; doi:10.1371/journal.pone.0189754)
Supplement: S2 Fig — (XLSX) [file pone.0189754.s002.xlsx]

## Sheet: Final Nile red
Wavelength (nm)	Cin-L	Cin-S	Not-heated	Not-treated	PEA-L	PEA-S	TEMED-L	TEMED-S
568.95	210.293	188.779	23.396	208.382	241.856	239.618	18.8304	220.505
570	126.796	108.127	1.70998	125.401	152.806	152.545	1.98117	130.923
571.02	60.1908	45.68	-8.91701	59.7506	79.0851	81.3947	-5.85783	57.3208
572.05	15.076	5.49879	-11.6665	15.5556	24.9495	30.3406	-7.72421	3.99084
572.94	-4.48053	-8.09857	-9.78267	-2.66458	-5.05618	3.71072	-6.0684	-24.5871
573.97	6.21256	9.33419	-6.09311	8.98419	-6.80217	5.8428	-3.1033	-24.2319
575	24.1062	23.692	-2.80108	23.7978	12.7969	23.6057	-0.353328	-8.47282
576.02	39.3311	36.0897	0.81485	37.0914	29.3418	40.8486	2.21703	5.21407
577.05	49.1338	45.4869	2.80063	46.8975	39.5891	53.1014	4.15927	12.6473
577.94	56.2549	51.5639	3.90122	53.9851	45.9944	61.8949	4.99974	17.0294
578.97	62.1345	56.902	4.41196	59.7781	50.4827	68.7101	5.5397	19.3648
580	66.9254	61.4648	4.40538	64.0778	54.0241	74.0906	5.73795	20.2978
581.02	71.3985	65.5397	4.38551	67.8647	57.2987	79.2694	5.74752	20.4854
582.05	76.0419	70.1212	4.2555	71.6828	60.5705	84.3936	5.71864	20.8574
582.94	81.2955	74.7478	4.1347	76.289	63.7075	90.3335	5.62012	21.2814
583.97	86.2092	79.9128	3.97095	81.1443	67.702	96.3079	5.68544	21.9038
585	91.6031	84.9442	3.89137	86.2763	71.8975	102.779	5.59722	22.7588
586.02	97.4277	90.7943	3.88061	92.0279	76.2634	109.671	5.68349	23.5173
587.05	103.739	97.1576	3.94134	97.9521	80.6876	116.894	5.76761	24.4328
587.94	110.13	103.66	4.03242	103.774	85.615	124.539	5.90436	25.3984
588.97	117.438	110.462	3.94262	110.657	90.3495	132.312	5.99383	26.347
590	124.696	117.393	3.93075	117.622	95.8417	140.944	6.06523	27.7501
591.01	132.66	124.489	3.86693	125.423	101.627	150.163	5.97021	29.1264
592.02	141.41	131.961	3.8823	133.583	107.8	159.677	6.16024	30.4005
593.04	150.336	139.588	3.96141	141.938	114.287	169.256	6.28033	31.8409
594.05	159.472	147.402	4.04063	151.132	120.844	179.518	6.29236	33.3554
595.07	168.456	155.381	3.92289	160.325	127.241	190.338	6.35928	34.8928
595.94	177.835	163.665	3.85375	170.241	133.916	201.466	6.4119	36.5885
596.95	186.722	171.543	3.78501	179.785	140.711	212.517	6.58046	38.3553
597.97	195.467	179.189	3.79524	189.896	148.384	223.727	6.65669	39.9577
598.98	204.943	187.694	3.75597	200.301	155.794	234.936	6.75633	41.7194
600	214.748	196.173	3.79968	210.737	163.401	246.175	6.98774	43.5743
601.02	223.863	204.245	3.90757	222.083	170.464	258.023	7.27176	45.9095
602.05	232.562	212.537	4.00553	233.611	178.583	269.617	7.60215	47.8408
602.94	241.305	220.689	4.18328	245.783	185.564	280.985	7.96819	49.8802
603.97	249.158	229.426	4.36199	258.142	192.863	293.046	8.34209	52.2847
605	257.668	237.438	4.55725	269.89	200.202	303.877	8.43111	54.7268
606.02	265.566	245.51	4.68972	281.702	207.713	314.859	8.81965	57.2483
607.05	273.26	253.202	4.82103	294.222	214.867	325.704	9.11004	60.134
607.94	280.15	260.241	5.07534	306.703	222.637	336.542	9.50228	63.1671
608.97	287.876	267.41	5.39686	319.959	230.376	346.299	9.8038	66.1525
610	294.606	274.837	5.70223	332.786	237.648	355.944	10.1722	69.4789
611.01	301.021	282.232	5.97211	345.543	244.539	365.252	10.6146	72.9848
612.02	306.958	289.01	6.22787	359.101	251.65	375.245	10.8824	76.351
613.04	311.968	295.147	6.50101	371.312	258.553	384.31	11.2718	79.8702
614.05	316.706	300.959	6.82961	384.639	265.241	392.773	11.6156	83.618
615.07	321.668	305.71	7.07414	397.642	272.313	400.456	12.0892	87.2411
615.94	325.905	311.033	7.411	411.297	279.731	407.587	12.4445	90.5281
616.95	330.832	315.284	7.68927	425.275	286.199	413.321	13.0909	94.0464
617.97	334.524	319.097	8.15256	437.878	292.016	420.365	13.6485	97.6332
618.98	337.377	322.429	8.56645	450.779	297.659	426.975	14.3299	101.445
620	340.228	325.771	9.07198	463.295	303.027	432.48	15.096	104.736
621.01	341.429	328.455	9.43807	475.281	307.911	436.728	15.9433	108.745
622.02	342.288	330.413	9.8728	487.425	312.205	441.567	16.5809	112.688
623.04	344.336	331.954	10.3543	498.042	317.102	444.973	17.316	115.783
624.05	344.373	333.307	10.8316	508.557	320.212	448.762	18.3906	118.804
625.07	344.392	333.125	11.3702	518.133	322.853	451.365	19.262	122.284
625.94	345.068	333.066	11.9422	527.222	325.616	454.793	20.3147	125.591
626.95	345.069	333.609	12.6635	536.11	327.901	456.489	21.4774	128.75
627.97	343.485	333.878	13.2402	543.886	330.072	458.478	22.5893	131.365
628.98	342.563	333.229	13.9585	551.465	332.314	458.573	24.0224	134.447
630	340.792	332.209	14.7487	558.148	334.099	459.63	25.1422	137.18
631.01	339.706	331.359	15.6617	563.356	335.796	459.066	26.5185	139.898
632.02	338.582	330.629	16.3835	568.168	337.578	457.613	27.8863	142.55
633.04	337.357	328.96	17.3157	572.91	338.388	455.975	29.2737	144.676
634.05	334.454	327.156	18.1839	576.411	339.117	454.26	30.6634	146.795
635.07	332.841	324.871	19.0688	580.424	339.021	451.793	32.1508	148.954
635.94	330.427	323.118	20.102	581.745	338.354	450.567	33.5239	151.363
636.95	328.035	320.51	21.3111	583.368	338.389	447.872	35.3172	153.183
637.97	325.722	318.025	22.6182	584.102	337.266	444.381	37.0259	155.14
638.98	322.645	315.811	23.8123	583.832	337.377	440.112	38.8655	157.102
640	320.184	312.865	25.0343	583.495	335.745	437.174	40.4502	158.483
641.01	317.687	309.749	26.3428	581.145	334.184	433.298	42.4492	159.417
642.02	313.682	306.562	27.8288	579.005	331.138	429.501	44.5571	161.283
643.04	310.78	303.282	29.0549	575.655	329.368	425.598	46.616	162.721
644.05	307.425	300.479	30.4688	572.116	327.231	422.528	48.946	163.368
645.07	303.202	297.804	31.7866	569.069	324.715	417.31	51.285	163.75
645.94	298.906	295.097	33.1755	564.336	321.994	411.998	53.4673	164.099
646.95	295.896	292.122	34.5118	559.877	318.437	406.177	55.7879	165.137
647.97	291.929	289.276	35.6395	554.783	314.767	401.874	57.5489	165.395
648.98	289.502	287.143	36.9821	548.446	312.484	395.909	59.8383	165.524
650	285.731	283.926	38.2952	542.174	308.5	390.163	61.9282	165.055
651.01	282.067	280.28	39.7582	536.153	303.37	384.647	63.4461	164.172
652.02	278.256	276.724	40.9713	528.542	299.255	379.262	65.6067	163.443
653.04	275.37	273.036	42.0473	521.649	295.242	373.92	67.4211	162.982
654.05	271.903	268.577	43.4237	513.122	290.701	368.612	69.4019	161.968
655.07	268.789	264.073	44.6775	504.797	287.03	362.526	71.126	160.571
655.94	265.735	259.95	45.5902	495.812	282.646	357.024	72.775	159.418
656.95	262.542	255.616	46.3864	486.168	278.719	350.33	74.297	158.003
657.97	258.495	250.323	46.9636	476.866	273.992	344.013	75.6112	156.617
658.98	254.538	245.592	48.0297	467.447	269.647	337.32	77.1139	155.431
660	249.81	240.858	48.6923	458.254	265.206	330.748	78.4793	153.867
661	245.444	235.944	49.1303	448.659	260.685	323.772	79.6958	151.495
662	240.591	230.446	49.1699	439.197	255.437	317.322	80.706	149.123
663	235.796	225.86	49.4735	430.563	250.287	310.144	81.1743	147.399
664	230.872	221.275	49.5671	421.528	244.293	303.033	81.4426	145.194
665	226.272	215.966	49.3856	413.173	238.818	295.795	81.5695	143.234
666	221.144	211.161	49.2726	404.143	233.807	288.462	81.3737	140.981
667	216.449	206.777	49.5749	394.859	228.726	280.949	81.4736	138.643
668	211.242	201.51	49.5402	386.13	222.476	273.871	80.968	136.241
669	205.83	197.233	49.5551	376.101	216.942	266.457	80.5827	134.183
670	200.663	192.965	49.3033	365.42	211.941	259.982	80.5307	132.411
671	195.563	188.493	48.9833	355.77	206.943	253.778	79.9734	130.334
672	190.288	184.156	48.4248	345.602	201.645	247.138	79.3552	127.778
673	185.697	179.535	47.595	335.274	196.58	240.099	78.5585	125.68
674	180.534	175.018	46.7823	325.709	191.156	234.009	77.7307	123.274
675	175.935	170.643	46.2642	315.605	185.634	226.889	76.9995	120.716
676	171.382	166.188	45.5016	305.65	180.825	220.71	75.967	117.929
677	167.108	162.021	44.8551	296.974	175.774	214.847	74.9804	114.826
678	162.419	157.418	43.5653	288.028	170.658	208.443	73.7561	111.33
679	157.704	152.471	42.5248	279.063	165.291	202.362	72.2903	108.26
680	153.245	147.84	41.2638	270.655	160.57	196.829	70.4184	104.904
681	148.846	143.639	40.608	263.166	155.828	190.446	68.1969	101.865
682	144.413	139.065	39.4269	255.388	150.39	184.271	66.2891	98.4854
683	140.535	134.374	38.4864	247.248	145.5	178.318	64.4754	95.5542
684	136.517	130.506	37.6883	239.245	140.829	172.42	62.6434	92.6255
685	132.367	126.514	36.9188	231.96	136.293	166.964	60.7454	90.0479
686	128.544	122.771	35.8308	224.539	132.439	161.87	58.8788	87.9528
687	124.422	119.95	35.1902	217.015	128.717	156.756	57.3942	85.3818
688	120.725	116.441	34.342	209.913	124.842	152.212	55.7486	83.1361
689	117.048	112.884	33.3767	203.485	120.971	147.656	54.3304	80.7364
690	113.704	109.288	32.2502	197.063	117.54	143.168	53.1026	78.871
691	110.53	105.884	31.5384	190.87	114.174	138.855	52.028	76.9352
