# Supplementary material for: Unraveling the novel effects of aroma from small molecules in preventing hen egg white lysozyme amyloid fibril formation
Source: PLoS One. 2018 Jan 22;13(1):e0189754. doi: 10.1371/journal.pone.0189754 (PMC5777642; doi:10.1371/journal.pone.0189754)
Supplement: S4 Fig — (XLSX) [file pone.0189754.s004.xlsx]

## Sheet: Final CD
	Wavelength	Not-heated	Not- treated	PEA-L	PEA-S	Cin-L	Cin-S	TEMED-L	TEMED-S
	260	0.006565	0.0034325	0.00113333	0.00284333	-0.0005325	0.0028625	0.004325	0.002575
	259	49.9445	28.1895	-15.1798	-19.3925	-7.65173	12.6831	43.111	69.6576
	258	157.615	65.5791	19.6472	168.261	20.0383	119.17	67.8301	77.3729
	257	80.3554	36.7923	-46.221	25.4835	13.8019	83.3518	50.1266	43.8824
	256	171.48	29.897	12.2261	49.2613	-3.07219	99.5533	43.801	55.9038
	255	31.9719	-53.8298	-132.942	-28.2012	-165.276	15.1657	-33.5555	2.87482
	254	322.107	101.015	27.5437	81.3723	54.3561	112.809	103.964	90.4134
	253	57.1384	-96.9674	-184.8	74.517	9.57523	60.9216	25.3262	128.355
	252	310.483	54.3156	-65.3243	-38.9817	-105.78	265.218	104.156	123.047
	251	174.359	-11.6438	-209.562	-71.0437	-43.4677	178.443	142.892	117.067
	250	-31.4507	-173.977	-405.96	-167.746	-335.592	-52.0299	-154.78	-91.9567
	249	-49.3927	-190.144	-367.43	-180.542	-303.091	-88.5901	-53.794	-32.3966
	248	90.2508	-274.526	-367.231	-209.256	-320.855	6.20448	-54.0382	-39.2978
	247	-25.8499	-370.5	-671.363	-390.263	-393.904	-142.065	-104.048	-12.9877
	246	-231.586	-289.706	-593.177	-400.579	-449.035	-144.764	-57.8171	14.2992
	245	-307.966	-606.365	-967.694	-644.741	-666.673	-467.745	-252.269	-112.077
	244	-531.687	-913.483	-1228.08	-819.953	-966.921	-564.888	-320.728	-358.689
	243	-397.862	-859.869	-1338.41	-876.829	-921.489	-710.945	-492.815	-275.373
	242	-794.741	-1269.87	-1711.11	-1004.27	-1370.51	-993.129	-636.86	-400.556
	241	-866.73	-1476.55	-2031.88	-1384.59	-1344.82	-1072.75	-557.86	-292.904
	240	-1030.05	-1563.96	-2421.79	-1763.27	-1701.51	-1338.04	-719.025	-368.794
	239	-1455.07	-2026.15	-2915.97	-2134.1	-2025.73	-1646.18	-1073.64	-401.691
	238	-1934.05	-2399.43	-3357.21	-2491.71	-2510.7	-2066.29	-1327.46	-524.119
	237	-2362.49	-2881.86	-4014.76	-3143.86	-2915.11	-2360.03	-1614.51	-736.792
	236	-3170.69	-3219.43	-4563.75	-3667.63	-3395.61	-2763.63	-1857.97	-701.478
	235	-3859.32	-3789.9	-5277.66	-4305.83	-3943.06	-3265.76	-2341.91	-905.321
	234	-4636.31	-4315.9	-6024.88	-5054.07	-4533.15	-3824.55	-2869.33	-1183.61
	233	-5407.57	-4806.66	-6816.88	-5800.96	-5052.11	-4305.82	-3320.94	-1162.8
	232	-6196.29	-5503.76	-7640.75	-6533.21	-5571.56	-4920.46	-3705.22	-1351.61
	231	-7184.9	-6512.17	-9020.89	-7791.01	-6497.09	-5803.28	-4475.59	-1812.02
	230	-7751.28	-7260.44	-10035.9	-8672.29	-7238.49	-6620.83	-4853.11	-1849.88
	229	-8350.17	-8113.44	-11132.8	-9798.46	-8014.93	-7397.42	-5057.62	-1855.5
	228	-8717.97	-9343.37	-12247.1	-10559.1	-9044.33	-8174.88	-5438.52	-2062.86
	227	-8863.45	-10092.8	-13385.2	-11555.5	-9565.14	-8880.11	-5394.21	-1946.42
	226	-9173.82	-11549.3	-14647	-12415.5	-10857.8	-10043.2	-5767.07	-2021.49
	225	-9355.04	-12817.2	-16102.3	-13568.7	-11928.4	-11074	-6033.71	-2254.58
	224	-9396.36	-13675.3	-17280.5	-14451	-12753.2	-11767.6	-5821.81	-2100.75
	223	-9495.51	-14730.8	-18456.8	-15515.3	-13559.5	-12561.5	-5986.98	-2024.85
	222	-10081.1	-16121.6	-19634.9	-16647.3	-14700.9	-13763.7	-6259.22	-2270.65
	221	-10176.8	-16892.9	-20732.7	-17431	-15551.4	-14545.1	-6400.07	-2182.83
	220	-10320.9	-17722.2	-21680.9	-18319.6	-16312.7	-15079.5	-6530.42	-2408.65
	219	-10662.2	-18228	-22152.4	-18743	-16685.9	-15656.7	-6727.88	-2410.27
	218	-10723.1	-18464	-22336.4	-18774.7	-16690.5	-15889.4	-7019.85	-2292.23
	217	-10662.8	-18313.3	-22573.3	-19067.5	-16818.2	-15943.7	-6872.57	-2330.95
	216	-10994.6	-18090.8	-22019.7	-18439.5	-16355.7	-15655.1	-7082.21	-2317.7
	215	-11171.2	-17485	-21586.1	-18289.8	-15711.8	-15401.8	-7297.12	-2433.83
	214	-11390.3	-16510.5	-20441.5	-17912.5	-14715.4	-14735.5	-7466.27	-2378.18
	213	-11482.2	-14946.4	-18671.2	-16683.6	-13297.9	-13534.2	-7337.92	-2191.72
	212	-11955.4	-12886.8	-16826.1	-15650.3	-11157.6	-12288.7	-7319.9	-2058.99
	211	-12608.9	-10946.9	-14448.8	-13978.3	-8977.55	-10738.8	-7695.83	-2131.75
	210	-13172.1	-7970.77	-11004.1	-12131.6	-6325.68	-8770.56	-8331.61	-2249.61
	209.001	-14161.9	-5128.64	-8897.29	-10538.9	-3719.33	-7072.67	-8530.63	-2441.68
	208.001	-14455.7	-1271.03	-2936.4	-8374.05	-1471.21	-4851.56	-8593.67	-2182.14
	207.001	-14797.3	2799.62	694.128	-5241.17	2457.09	-2359.33	-8787.05	-2022.27
	206.001	-14101.2	8029.54	6439.71	-2315.9	5199.06	-13.3614	-8703.68	-2059.94
	205.001	-13649.3	12180.8	12744.7	2034.03	8636.64	3381.45	-8226.28	-1634.99
	204.001	-12416.8	17407.3	18274.5	5666.98	11953.8	6119.65	-7580.97	-1413.72
	203.001	-10911.8	21633.5	24660.3	8925.78	14646.5	7995.61	-6889.95	-1006.98
	202.001	-7829.69	25479.6	29251.3	12752.1	17317	9798.12	-5423.16	-422.606
	201.001	-5213.72	28513.5	31185.5	15412.5	18698.8	12005.2	-3852.5	-291.546
	200.001	-1120.25	30990.5	33664.2	19464.3	19883.4	12732.6	-2162.07	925.545
	199.001	3896.67	31214.4	36972.2	22447.3	21375.1	14304	455.227	1704.48
	198.001	8228.42	30959.4	30214.9	16131.4	20176.3	14326.4	963.919	1338.48
	197.001	12114.6	32158.6	22921.4	21260.8	19249.1	13502	5280.62	2002.23
	196.001	15068.1	29854.9	14376.9	19947.6	17746.7	13435.8	7629.79	2542.94
	195.001	19300.2	27570	11394.5	12448.5	16916.1	12736	6186.16	3339.47
