# Supplementary material for: Unraveling the novel effects of aroma from small molecules in preventing hen egg white lysozyme amyloid fibril formation
Source: PLoS One. 2018 Jan 22;13(1):e0189754. doi: 10.1371/journal.pone.0189754 (PMC5777642; doi:10.1371/journal.pone.0189754)
Supplement: S6 Fig — (XLSX) [file pone.0189754.s006.xlsx]

## Sheet: Sheet1
Not-heated	TEMED-L	PEA-L	PEA-S	Cin-L	TEMED-S	Cin-S	Not-treated
100	100	78.21	59.95	57.65	55.47	24.67	6.26
time	Not-heated	Not-treated	PEA-L	PEA-S	Cin-L	Cin-S	TEMED-L	TEMED-S
0	0.6122	0.6126	0.6147	0.6165	0.6131	0.6162	0.6187	0.6193	0.615413
1	0.602024	0.609444	0.606833	0.609777	0.612934	0.615144	0.604127	0.615575
2	0.580113	0.611607	0.59087	0.597638	0.607713	0.608407	0.57544	0.606544
3	0.565329	0.612936	0.578134	0.5922	0.592782	0.60609	0.55839	0.595528
4	0.552547	0.610376	0.567807	0.582816	0.585323	0.604725	0.544096	0.587651
